# Supplementary material for: A Modular and Expandable Ecosystem for Metabolomics Data Annotation in R
Source: Metabolites. 2022 Feb 11;12(2):173. doi: 10.3390/metabo12020173 (PMC8878271; doi:10.3390/metabo12020173)
Supplement: Supplementary file 1 [file metabolites-12-00173-s001.zip]

Archive with 1 entries (1 files):
- metabolites-1573991-supplementary.pdf
